# Supplementary material for: Evaluation of the Biological Response to Coating 3D-Printed PLA Scaffolds with Coaxial Gelatin-Based Electrospun Fibers
Source: Biomimetics (Basel). 2026 May 20;11(5):356. doi: 10.3390/biomimetics11050356 (PMC13204902; doi:10.3390/biomimetics11050356)
Supplement: Supplementary file 1 [file biomimetics-11-00356-s001.zip]

Archive with 1 entries (1 files):
- biomimetics-4279279-supplementary.pdf
